# Supplementary material for: Series 3: From Infection to Disease: A Global Scoping Review of Medical and Behavioural Determinants of Progression from TB Infection to TB Disease
Source: Trop Med Infect Dis. 2026 Apr 2;11(4):94. doi: 10.3390/tropicalmed11040094 (PMC13120038; doi:10.3390/tropicalmed11040094)
Supplement: Supplementary file 1 [file tropicalmed-11-00094-s001.zip]

Archive with 1 entries (1 files):
- tropicalmed-3974713-supplementary.pdf
